# Supplementary material for: Investigation of the Neurotoxicity Mechanisms of Ni2+ in Rat Neocortical Neurons Through Transcriptome Analysis
Source: Int J Mol Sci. 2025 Apr 24;26(9):4014. doi: 10.3390/ijms26094014 (PMC12072053; doi:10.3390/ijms26094014)
Supplement: Supplementary file 1 [file ijms-26-04014-s001.zip]

Archive with 1 entries (1 files):
- ijms-3533748-supplementary.pdf
